# Supplementary material for: Unequal Exposure to Occupational Stress across the Life Course: The Intersection of Race/Ethnicity and Gender
Source: Socius. Author manuscript; Available in PMC 2024 Oct 29. (PMC11518700; doi:10.1177/23780231241258022)
Supplement: Appendix B. Distribution of Job-Demand Control Profiles across race/ethnicity, by gender and age [file NIHMS2029803-supplement-Appendix_B__Distribution_of_Job-Demand_Control_Profiles_across_race_ethnicity__by_gender_and_age.xlsx]

## Sheet: AppendixB
Appendix B. Distribution of Job-Demand Control Profiles across race/ethnicity,
by gender and age	Male				Female
	non-Hispanic White	non-Hispanic Black	Latino		non-Hispanic White	non-Hispanic Black	Latina
Ages 25-29				Ages 25-29
not working	0.100615	0.253378	0.22549	not working	0.328038	0.370009	0.439716
passive (LD-LC)	0.380022	0.464527	0.460784	passive (LD-LC)	0.430408	0.424135	0.404255
low strain (LD-HC)	0.146942	0.0472973	0.0588235	low strain (LD-HC)	0.091528	0.0612245	0.0744681
high strain (HD-LC)	0.150199	0.131757	0.147059	high strain (HD-LC)	0.0726172	0.0958296	0.0531915
active (HD-HC)	0.222222	0.103041	0.107843	active (HD-HC)	0.077408	0.0488021	0.0283688
Ages 30-34				Ages 30-34
not working	0.0626131	0.231419	0.181373	not working	0.313162	0.291038	0.379433
passive (LD-LC)	0.318494	0.400338	0.357843	passive (LD-LC)	0.398891	0.439219	0.400709
low strain (LD-HC)	0.183496	0.0861486	0.0882353	low strain (LD-HC)	0.102874	0.0789707	0.0886525
high strain (HD-LC)	0.149113	0.153716	0.181373	high strain (HD-LC)	0.0816944	0.110914	0.0851064
active (HD-HC)	0.286283	0.128378	0.191176	active (HD-HC)	0.103379	0.079858	0.0460993
Ages 35-39				Ages 35-39
not working	0.0466884	0.20777	0.161765	not working	0.235057	0.223801	0.287234
passive (LD-LC)	0.289178	0.393581	0.343137	passive (LD-LC)	0.41942	0.471581	0.460993
low strain (LD-HC)	0.196526	0.097973	0.102941	low strain (LD-HC)	0.130391	0.0959147	0.117021
high strain (HD-LC)	0.154904	0.170608	0.205882	high strain (HD-LC)	0.0905422	0.119893	0.0744681
active (HD-HC)	0.312704	0.130068	0.186275	active (HD-HC)	0.12459	0.0888099	0.0602837
Ages 40-44				Ages 40-44
not working	0.0390879	0.162162	0.151961	not working	0.18512	0.205699	0.234043
passive (LD-LC)	0.262396	0.386824	0.323529	passive (LD-LC)	0.392938	0.464826	0.453901
low strain (LD-HC)	0.213898	0.0996622	0.112745	low strain (LD-HC)	0.16343	0.104185	0.131206
high strain (HD-LC)	0.155266	0.192568	0.220588	high strain (HD-LC)	0.107188	0.13179	0.0921986
active (HD-HC)	0.329352	0.158784	0.191176	active (HD-HC)	0.151324	0.0934996	0.0886525
Ages 45-49				Ages 45-49
not working	0.0445329	0.163851	0.142157	not working	0.156779	0.18125	0.205674
passive (LD-LC)	0.254526	0.381757	0.313725	passive (LD-LC)	0.394345	0.469643	0.478723
low strain (LD-HC)	0.215786	0.101351	0.151961	low strain (LD-HC)	0.171421	0.107143	0.12766
high strain (HD-LC)	0.145909	0.204392	0.220588	high strain (HD-LC)	0.120172	0.142857	0.0851064
active (HD-HC)	0.339247	0.148649	0.171569	active (HD-HC)	0.157284	0.0991071	0.102837
Ages 50-54				Ages 50-54
not working	0.0554951	0.169205	0.122549	not working	0.167216	0.204301	0.206406
passive (LD-LC)	0.339862	0.467005	0.455882	passive (LD-LC)	0.441094	0.503584	0.537367
low strain (LD-HC)	0.188248	0.0812183	0.122549	low strain (LD-HC)	0.143907	0.0860215	0.0996441
high strain (HD-LC)	0.12296	0.1489	0.122549	high strain (HD-LC)	0.104636	0.120968	0.0818505
active (HD-HC)	0.293435	0.133672	0.176471	active (HD-HC)	0.143147	0.0851254	0.0747331
Ages 55-59				Ages 55-59
not working	0.128196	0.266667	0.269608	not working	0.26	0.315789	0.311594
passive (LD-LC)	0.467495	0.51453	0.455882	passive (LD-LC)	0.465128	0.505445	0.561594
low strain (LD-HC)	0.131848	0.0324786	0.0833333	low strain (LD-HC)	0.0951282	0.0490018	0.0398551
high strain (HD-LC)	0.0858291	0.11453	0.0931373	high strain (HD-LC)	0.0784615	0.0807623	0.0362319
active (HD-HC)	0.186633	0.0717949	0.0980392	active (HD-HC)	0.101282	0.0490018	0.0507246
Ages 60-64				Ages 60-64
not working	0.362687	0.528998	0.408163	not working	0.468692	0.551196	0.592308
passive (LD-LC)	0.586567	0.449912	0.571429	passive (LD-LC)	0.504397	0.431579	0.392308
low strain (LD-HC)	0.0238806	0.00878735	0.0153061	low strain (LD-HC)	0.00879297	0.00574163	0.00384615
high strain (HD-LC)	0.0100746	0.00702988	0.00510204	high strain (HD-LC)	0.0127898	0.0105263	0.0115385
active (HD-HC)	0.016791	0.00527241	0	active (HD-HC)	0.00532907	0.000956938	0
Bold indicate statistical significance of difference in means at p ≤0.05, compared to non-Hispanic Whites, within gender, from an adjusted Wald test				LD = low demand, LC = low control, HD = high demand, HC = high control
