# Supplementary material for: Unequal Exposure to Occupational Stress across the Life Course: The Intersection of Race/Ethnicity and Gender
Source: Socius. Author manuscript; Available in PMC 2024 Oct 29. (PMC11518700; doi:10.1177/23780231241258022)
Supplement: Appendix A: Job Demand-Control and Gender, Race/Ethnicity composition of Broad 2010 SOC Occupational Categories [file NIHMS2029803-supplement-Appendix_A__Job_Demand-Control_and_Gender__Race_Ethnicity_composition_of_Broad_2010_SOC_Occupational_Categories.xlsx]

## Sheet: AppendixA
Appendix A: Job Demand-Control and Gender, Race/Ethnicity composition of Broad 2010 SOC Occupational Categories
SOC Code	Occupation Title (Broad Group)	JDC Profile	JDC Profile	Control	Demand	Strain	hi_control	hi_demand	Employees (thousands)	Woman (%)	White (%)	Black (%)	Latino (%)
11-0000	Management Occupations
11-1010	Chief Executives	2	low strain	89.3583	52.75	0.59032	1	0	1573	26.9	89.5	3.5	6.1
11-1020	General and Operations Managers	4	active	85.35	57.1875	0.670035	1	1	1037	31.7	84.5	7.5	10.5
11-2010	Advertising and Promotions Managers	2	low strain	75.7667	50.75	0.66982	1	0	44
11-2020	Marketing and Sales Managers	2	low strain	76.3667	46.4688	0.608495	1	0	1083	47.6	85.8	6.7	9.7
11-2030	Public Relations and Fundraising Managers	4	active	81.4	58.25	0.715602	1	1	69	72.8	85.8	10.7	3.1
11-3010	Administrative Services Managers	4	active	72.15	57.25	0.793486	1	1	161	34.2	85.4	7.4	13
11-3020	Computer and Information Systems Managers	4	active	76.2167	57.875	0.759348	1	1	623	27	77	5.8	6.6
11-3030	Financial Managers	4	active	80.5417	57.4688	0.713528	1	1	1231	55.2	81.7	8.1	9.4
11-3050	Industrial Production Managers	4	active	81.4369	64	0.785884	1	1	264	22	85.7	6.3	12.5
11-3060	Purchasing Managers	1	passive	63.7833	51.8125	0.81232	0	0	219	45.3	85.3	9	10.7
11-3070	Transportation, Storage, and Distribution Managers	2	low strain	73.4722	53.375	0.726465	1	0	303	16	84.9	7.2	13.7
11-3110	Compensation and Benefits Managers	2	low strain	75.75	51	0.673267	1	0	23
11-3120	Human Resources Managers	4	active	78.7667	57.5	0.730004	1	1	313	77.9	78.1	12.8	10.2
11-3130	Training and Development Managers	2	low strain	73.1167	44.25	0.605197	1	0	58	48.6	86.3	10.1	15.5
11-9010	Farmers, Ranchers, and Other Agricultural Managers	2	low strain	72.9444	52.5417	0.720297	1	0	991	25.8	96.1	0.9	5.1
11-9020	Construction Managers	2	low strain	72.95	52.375	0.717958	1	0	1021	7.7	91.8	3.1	15.3
11-9030	Education Administrators	2	low strain	78.5033	50.6125	0.644718	1	0	955	66.9	79	14.4	10.5
11-9040	Architectural and Engineering Managers	4	active	80.5	56.3125	0.699534	1	1	156	11.5	84.5	5	4.6
11-9050	Food Service Managers	2	low strain	76.2167	54.125	0.710146	1	0	1273	49.2	75.7	10.7	18.5
11-9060	Funeral Service Managers	4	active	80.4	56.125	0.698072	1	1	3
11-9070	Gaming Managers	4	active	85.5	60.125	0.703216	1	1	28
11-9080	Lodging Managers	2	low strain	82.95	53.875	0.649488	1	0	153	56	76.2	11.1	11.5
11-9110	Medical and Health Services Managers	4	active	71.65	55.375	0.772854	1	1	639	72	80.9	11.5	9
11-9120	Natural Sciences Managers	2	low strain	74.9222	52.9375	0.706566	1	0	9
11-9130	Postmasters and Mail Superintendents	2	low strain	73.7167	52.9375	0.718121	1	0	24
11-9140	Property, Real Estate, and Community Association Managers	2	low strain	77.2	49	0.634715	1	0	717	49.7	85.5	7.3	13.6
11-9150	Social and Community Service Managers	4	active	80.1	55.5	0.692884	1	1	437	69.1	78.4	13.8	7.6
11-9160	Emergency Management Directors	4	active	76.3	58.25	0.763434	1	1	10
11-9190	Miscellaneous Managers	4	active	76.9944	55.7708	0.724349	1	1	4827	35.4	83.2	7.8	9.9
13-0000	Business and Financial Operations Occupations
13-1010	Agents and Business Managers of Artists, Performers, and Athletes	2	low strain	93.2833	53.5625	0.574192	1	0	54	53.8	79.3	7.5	12.2
13-1020	Buyers and Purchasing Agents	4	active	73.4389	56.1042	0.763957	1	1	681	17.0435	30.7352	2.92536	2.78174
13-1030	Claims Adjusters, Appraisers, Examiners, and Investigators	4	active	75.9389	55.5625	0.731674	1	1	344	57.4	74.9	19.1	10.9
13-1040	Compliance Officers	4	active	68.0278	56.7396	0.834065	1	1	281	53.7	82.3	11.3	6.9
13-1050	Cost Estimators	2	low strain	69.9333	53.25	0.761439	1	0	117	14.1	93.3	1.9	10.5
13-1070	Human Resources Workers	2	low strain	70.85	51.7083	0.729828	1	0	664	70.7	79.2	10.5	13.2
13-1080	Logisticians	2	low strain	69.2333	51.75	0.747472	1	0	128	37.3	75.7	12.1	10.1
13-1110	Management Analysts	2	low strain	72.3167	50.1875	0.693996	1	0	944	41.3	77.6	8.3	6.5
13-1120	Meeting, Convention, and Event Planners	2	low strain	79.4667	49.6875	0.625262	1	0	126	76.3	77.7	8.6	10.5
13-1130	Fundraisers	2	low strain	83.0667	47.375	0.570325	1	0	96	69.3	86.9	7.7	5.4
13-1140	Compensation, Benefits, and Job Analysis Specialists	2	low strain	67.4833	52.5625	0.778896	1	0	48
13-1150	Training and Development Specialists	2	low strain	67.7167	49.5625	0.73191	1	0	120	54.4	76.2	15.3	8.7
13-1160	Market Research Analysts and Marketing Specialists	1	passive	64.4833	50.875	0.788964	0	0	355	60.2	81.8	5.8	11.4
13-1190	Miscellaneous Business Operations Specialists	2	low strain	69.6917	49.8542	0.715353	1	0	236	59.3	70.6	15.8	9.4
13-2010	Accountants and Auditors	4	active	73.3667	56.4062	0.768827	1	1	1929	60.6	75.8	9.3	7.6
13-2020	Appraisers and Assessors of Real Estate	2	low strain	67.7667	52.4062	0.773334	1	0	84	45.3	83.9	10.7	4.2
13-2030	Budget Analysts	4	active	67.65	56.5625	0.836105	1	1	51	62.2	72.6	11.2	13.8
13-2040	Credit Analysts	1	passive	64.7	45.1875	0.698416	0	0	26
13-2050	Financial Analysts and Advisors	2	low strain	72.4333	53.8333	0.743212	1	0	963	39.0329	82.3563	7.06334	6.1999
13-2060	Financial Examiners	2	low strain	75.2	53.6875	0.71393	1	0	13
13-2070	Credit Counselors and Loan Officers	2	low strain	75.9611	53.125	0.699371	1	0	350	54.1	85.5	7.6	13
13-2080	Tax Examiners, Collectors and Preparers, and Revenue Agents	3	high strain	66.4583	56.4688	0.849687	0	1	113	56.8	76.1	16.7	13.1
13-2090	Miscellaneous Financial Specialists	4	active	71.0333	54.5	0.767245	1	1	48
15-0000	Computer and Mathematical Occupations
15-1110	Computer and Information Research Scientists	4	active	73.65	59.1875	0.803632	1	1	19
15-1120	Computer and Information Analysts	4	active	66.9333	55.5833	0.830428	1	1	749	35.8682	67.8339	10.2979	7.75754
15-1130	Software Developers and Programmers	1	passive	62.8958	52.6875	0.837695	0	0	2933	22.2433	64.5459	6.56348	6.70972
15-1140	Database and Systems Administrators and Network Architects	1	passive	63.1542	53.875	0.853071	0	0	426	22.5169	73.9099	10.3887	9.51127
15-1150	Computer Support Specialists	4	active	68.925	57.4688	0.833787	1	1	566	28.1	72.4	12.6	9.8
15-1190	Miscellaneous Computer Occupations	2	low strain	68.7306	52.6927	0.766656	1	0	732	21.9	72.1	11.4	9.5
15-2010	Actuaries	3	high strain	66.4667	60.375	0.90835	0	1	33
15-2020	Mathematicians	2	low strain	73	50.25	0.688356	1	0	3
15-2030	Operations Research Analysts	2	low strain	78.7333	48.875	0.620766	1	0	131	49.1	76.9	10.9	9.9
15-2040	Statisticians	1	passive	65.1333	52.1042	0.799962	0	0	90	53.8	57	15.3	3.7
15-2090	Miscellaneous Mathematical Science Occupations	1	passive	52.75	35.625	0.675355	0	0	8
17-0000	Architecture and Engineering Occupations
17-1010	Architects, Except Naval	4	active	71.5917	56.8125	0.793563	1	1	239	29.7	83.5	4.5	10.1
17-1020	Surveyors, Cartographers, and Photogrammetrists	3	high strain	66.2444	58.1875	0.878376	0	1	47
17-2010	Aerospace Engineers	1	passive	66.5167	53.1875	0.799612	0	0	147	13.4	70.3	7.1	7.8
17-2020	Agricultural Engineers	4	active	75.95	57	0.750494	1	1	5
17-2030	Biomedical Engineers	4	active	70.6	55.25	0.782578	1	1	11
17-2040	Chemical Engineers	4	active	71.5667	61.1875	0.854972	1	1	72	16.3	73.7	8.9	1.9
17-2050	Civil Engineers	4	active	72.7833	59.5938	0.818783	1	1	456	14.8	84.8	4.4	7.9
17-2060	Computer Hardware Engineers	1	passive	63.4667	49.4375	0.778952	0	0	71	18.9	58	6.9	14.1
17-2070	Electrical and Electronics Engineers	4	active	72.0167	55.1042	0.765159	1	1	269	9.4	70.2	8.4	8.1
17-2080	Environmental Engineers	4	active	72.175	57.4375	0.795809	1	1	36
17-2110	Industrial Engineers, Including Health and Safety	4	active	74.91	55.3125	0.738386	1	1	246	23	83.2	4.9	7.4
17-2120	Marine Engineers and Naval Architects	4	active	74.075	60.5	0.81674	1	1	17
17-2130	Materials Engineers	2	low strain	67.1667	53.1875	0.791873	1	0	41
17-2140	Mechanical Engineers	4	active	72.2833	55.5417	0.768388	1	1	333	10.9	80	3.5	5.5
17-2150	Mining and Geological Engineers, Including Mining Safety Engineers	4	active	71.1667	55.5	0.779859	1	1	8
17-2160	Nuclear Engineers	4	active	69.35	65.5625	0.945386	1	1	14
17-2170	Petroleum Engineers	4	active	80.7	63.6875	0.789188	1	1	27
17-2190	Miscellaneous Engineers	4	active	70.0379	55.6364	0.794375	1	1	576	12.7	77	5.9	9.2
17-3010	Drafters	1	passive	56.89	52.9875	0.931403	0	0	133	20.6	88.5	4.8	11
17-3020	Engineering Technicians, Except Drafters	3	high strain	65.0106	60	0.922926	0	1	439	18.1	78.4	12	11.1
17-3030	Surveying and Mapping Technicians	3	high strain	62.2583	56.0312	0.89998	0	1	76	3.2	90.8	4.3	12.9
19-0000	Life, Physical, and Social Science Occupations
19-1010	Agricultural and Food Scientists	4	active	70.8778	55.3542	0.780981	1	1	37
19-1020	Biological Scientists	4	active	68.6639	59.8021	0.870939	1	1	104	47.5	83.6	1.6	3.6
19-1030	Conservation Scientists and Foresters	2	low strain	70.9	51.6719	0.728799	1	0	22
19-1040	Medical Scientists	4	active	73.9417	58.5938	0.792432	1	1	169	52.1	68.8	9.5	8.6
19-2010	Astronomers and Physicists	4	active	71.1583	55.7812	0.783903	1	1	20
19-2020	Atmospheric and Space Scientists	4	active	76.8167	56.9375	0.741213	1	1	12
19-2030	Chemists and Materials Scientists	4	active	70.425	59.4688	0.844427	1	1	118	37.7	78.1	4.2	7.7
19-2040	Environmental Scientists and Geoscientists	2	low strain	69.5389	49.0417	0.705241	1	0	100	33.1	90.4	7.8	8.4
19-2090	Miscellaneous Physical Scientists	1	passive	64.55	51.1875	0.79299	0	0	305	43.9	65.9	4.7	6.1
19-3010	Economists	2	low strain	71.3	48.4375	0.679348	1	0	36
19-3020	Survey Researchers	4	active	67.9667	55.1875	0.811979	1	1	3
19-3030	Psychologists	4	active	83.1167	58.525	0.704131	1	1	224	75.9	89	7.7	11.2
19-3040	Sociologists	2	low strain	72.6833	43.1875	0.594187	1	0	5
19-3050	Urban and Regional Planners	1	passive	65.0333	47	0.722706	0	0	29
19-3090	Miscellaneous Social Scientists and Related Workers	2	low strain	69.2333	46.3333	0.669234	1	0	46
19-4010	Agricultural and Food Science Technicians	3	high strain	58.8167	62.3125	1.05944	0	1	36
19-4020	Biological Technicians	3	high strain	50.2	56.1875	1.11927	0	1	19
19-4030	Chemical Technicians	3	high strain	58.4667	63.1875	1.08074	0	1	68	25.3	85.7	8.9	17.6
19-4040	Geological and Petroleum Technicians	3	high strain	60.4667	56	0.92613	0	1	12
19-4050	Nuclear Technicians	3	high strain	60.2333	71.2188	1.18238	0	1	10
19-4060	Social Science Research Assistants	1	passive	60.2667	49.625	0.823424	0	0	2
19-4090	Miscellaneous Life, Physical, and Social Science Technicians	3	high strain	64.8	58.1875	0.897955	0	1	152	47.7	77.8	9.1	11.2
21-0000	Community and Social Service Occupations
21-1010	Counselors	2	low strain	75.79	51.7625	0.682973	1	0	895	72	70	22.2	12.7
21-1020	Social Workers	4	active	79.5111	54.7708	0.688845	1	1	835	81.6	68.9	23.6	13.4
21-1090	Miscellaneous Community and Social Service Specialists	2	low strain	71.125	51.5312	0.724517	1	0	383	71.7924	68.3384	22.7762	16.7175
21-2010	Clergy	4	active	90.2167	54.375	0.602716	1	1	415	22.4	80.3	12.5	6.4
21-2020	Directors, Religious Activities and Education	2	low strain	80.5	43.5625	0.541149	1	0	76	57.8	79.7	8.2	8.3
23-0000	Legal Occupations
23-1010	Lawyers and Judicial Law Clerks	4	active	74.3167	61.9688	0.833847	1	1	1199	37.4	88	5.5	6.1
23-1020	Judges, Magistrates, and Other Judicial Workers	4	active	85.9444	59.6458	0.694005	1	1	80	32.3	85.4	13.3	6.7
23-2010	Paralegals and Legal Assistants	1	passive	53.1167	51.625	0.971917	0	0	444	86.4	79.1	11.3	18.5
23-2090	Miscellaneous Legal Support Workers	4	active	67.85	62.6562	0.923453	1	1	156	73.1	86.8	7.2	16.6
25-0000	Education, Training, and Library Occupations
25-1000	Postsecondary teachers	2	low strain	76.3052	48.8396	0.640055	1	0	1417	49	75.7	7.9	7.3
25-2010	Preschool and Kindergarten Teachers	2	low strain	72.175	50.3125	0.69709	1	0	716	97.6	75.8	16	14.5
25-2020	Elementary and Middle School Teachers	2	low strain	74.6611	52.7708	0.706805	1	0	3421	79.8	83.5	11.1	10.3
25-2030	Secondary School Teachers	2	low strain	74.5333	51.0312	0.684677	1	0	1062	58	88.3	7.3	9
25-2050	Special Education Teachers	2	low strain	73.0333	52.125	0.713715	1	0	369	87.5	87.8	8.5	7.6
25-3000	Other teachers, instructors	2	low strain	68.7889	46.0208	0.669016	1	0	905	61.9	78.8	11.4	10.5
25-4010	Archivists, Curators, and Museum Technicians	2	low strain	68.8278	52.1667	0.75793	1	0	45
25-4020	Librarians	1	passive	62.7167	47.4375	0.756378	0	0	178	78.5	85.5	6.6	8.4
25-4030	Library Technicians	1	passive	57.3667	42.8125	0.746296	0	0	33
25-9000	Other education, training, library occupations	2	low strain	71.3194	46.7396	0.655355	1	0	173	73.9	79.1	12.8	14.3
25-9040	Teacher Assistants	1	passive	49.8833	45.125	0.904611	0	0	994	88.9	78.7	12.9	17.4
27-0000	Arts, Design, Entertainment, Sports, and Media Occupations
27-1010	Artists and Related Workers	2	low strain	73.7417	51.6406	0.700291	1	0	232	52.2	82.7	6	9.6
27-1020	Designers	2	low strain	68.7357	50.4554	0.734049	1	0	984	53	86.5	3.7	13.1
27-2010	Actors, Producers, and Directors	4	active	78.8917	58.6354	0.74324	1	1	201	29.2	83.6	11.3	7.1
27-2020	Athletes, Coaches, Umpires, and Related Workers	2	low strain	74.0722	53.9167	0.727893	1	0	359	34.9	81.9	10.7	11.8
27-2030	Dancers and Choreographers	2	low strain	66.9333	47.5625	0.710595	1	0	24
27-2040	Musicians, Singers, and Related Workers	2	low strain	67.95	52.4062	0.771247	1	0	202	35	75.9	15.1	10.5
27-3010	Announcers	4	active	71.1083	56.375	0.792804	1	1	56	17.7	74.5	22.3	18.7
27-3020	News Analysts, Reporters and Correspondents	4	active	79.025	55.6875	0.704682	1	1	79	51.7	80.9	8.7	15.2
27-3030	Public Relations Specialists	4	active	76.5333	57.25	0.74804	1	1	140	65.7	86.8	7.1	10
27-3040	Writers and Editors	2	low strain	68.825	45.3281	0.6586	1	0	456	56.4436	88.9985	4.54057	6.58048
27-3090	Miscellaneous Media and Communication Workers	3	high strain	61.1	61.625	1.00859	0	1	111	70.8	72.9	6	24.9
27-4010	Broadcast and Sound Engineering Technicians and Radio Operators	3	high strain	66.8208	61.2188	0.916163	0	1	120	12.4	80.6	11.5	16.3
27-4020	Photographers	1	passive	63.4333	46.875	0.738965	0	0	208	47.8	83.6	6.8	11.4
27-4030	Television, Video, and Motion Picture Camera Operators and Editors	4	active	69.5333	56.25	0.808965	1	1	82	16.1	85.6	9.5	15.7
29-0000	Healthcare Practitioners and Technical Occupations
29-1010	Chiropractors	4	active	88.7833	63.375	0.713816	1	1	63	21.1	92.8	0.9	3
29-1020	Dentists	4	active	91.425	68.2656	0.746684	1	1	162	35.7	79	1.6	4.3
29-1030	Dietitians and Nutritionists	4	active	73.45	55.4375	0.754765	1	1	104	93.1	78.6	9.6	9.6
29-1040	Optometrists	4	active	81.7833	62.25	0.761158	1	1	54	46	84.9	2.1	8.5
29-1050	Pharmacists	4	active	79.9667	75.5625	0.944925	1	1	348	63.4	67.9	7.2	4.4
29-1060	Physicians and Surgeons	4	active	89.6597	69.0493	0.770127	1	1	1094	40.3	70.8	7.6	7.4
29-1070	Physician Assistants	4	active	71.0333	68.2812	0.961256	1	1	132	72.1	90.3	2.9	8.2
29-1080	Podiatrists	4	active	87.1333	63.9375	0.733789	1	1	11
29-1120	Therapists	2	low strain	74.745	54.1125	0.723961	1	0	899	78.8497	79.5652	10.1185	6.43493
29-1130	Veterinarians	4	active	92.7167	68.4375	0.738136	1	1	102	71.2	92.9	0	2.3
29-1140	Registered Nurses	4	active	78.64	69.2625	0.880754	1	1	3213	88.6	75.5	13.1	7.2
29-1150	Nurse Anesthetists	4	active	77.0833	75.5	0.979459	1	1	26
29-1160	Nurse Midwives	4	active	84.3	70.8125	0.840006	1	1	3
29-1170	Nurse Practitioners	4	active	82.2333	69.1875	0.841356	1	1	212	87.2	79.1	11.2	2.6
29-1180	Audiologists	4	active	79.4	57.25	0.721033	1	1	10
29-1190	Miscellaneous Health Diagnosing and Treating Practitioners	4	active	76.7167	58.8958	0.767706	1	1	40
29-2010	Clinical Laboratory Technologists and Technicians	4	active	69.23	66.6875	0.963275	1	1	318	75.2	70	18.6	12.9
29-2020	Dental Hygienists	4	active	68.2833	64.4375	0.943678	1	1	178	97.1	88.3	5.6	8.6
29-2030	Diagnostic Related Technologists and Technicians	4	active	71.74	65.5625	0.91389	1	1	346	67.9	79.5	11.8	14.7
29-2040	Emergency Medical Technicians and Paramedics	4	active	75	71.8125	0.9575	1	1	214	33.9	84.3	11.9	13.9
29-2050	Health Practitioner Support Technologists and Technicians	3	high strain	62.8	64.2411	1.02295	0	1	694	80.6	75.5	14.1	15
29-2060	Licensed Practical and Licensed Vocational Nurses	4	active	75.6167	67	0.886048	1	1	658	87.8	62	30.4	11.5
29-2070	Medical Records and Health Information Technicians	1	passive	55.8667	45.75	0.818914	0	0	171	93.6	72.3	15.5	9.2
29-2080	Opticians, Dispensing	3	high strain	66.6833	54.8125	0.821982	0	1	61	73.4	85.4	7.3	6.8
29-2090	Miscellaneous Health Technologists and Technicians	4	active	69.9972	60.9896	0.871314	1	1	139	66.5	59.8	24.1	12.3
29-9000	Other Healthcare Practitioners and Technical Occupations	4	active	74.0083	59.4167	0.802838	1	1	137	52.1	81.4	10.2	10.8
31-0000	Healthcare Support Occupations
31-1010	Nursing, Psychiatric, and Home Health Aides	3	high strain	54.6625	56.0469	1.02533	0	1	2035	89.3	55.8	35.8	16.3
31-2010	Occupational Therapy Assistants and Aides	4	active	68.9	55.5625	0.806422	1	1	35
31-2020	Physical Therapist Assistants and Aides	1	passive	63.65	53.1562	0.835134	0	0	88	67.4	85	6.1	7.1
31-9010	Massage Therapists	1	passive	65.8333	42.0625	0.638924	0	0	155	83.2	73.7	9.2	13.9
31-9090	Miscellaneous Healthcare Support Occupations	3	high strain	55.2296	58.9167	1.06676	0	1	1238	85.8512	74.2794	15.6242	23.9306
33-0000	Protective Service Occupations
33-1010	First-Line Supervisors of Law Enforcement Workers	4	active	79.3583	67.8125	0.85451	1	1	88	17	88.8	9.2	9.4
33-1020	First-Line Supervisors of Fire Fighting and Prevention Workers	4	active	81.275	67.75	0.83359	1	1	49
33-2010	Firefighters	4	active	75.2583	67.4062	0.895665	1	1	306	5.1	87.1	8.9	7.4
33-2020	Fire Inspectors	4	active	76.4	57.4792	0.752345	1	1	23
33-3010	Bailiffs, Correctional Officers, and Jailers	3	high strain	64	65.9062	1.02979	0	1	406	29.6	67	29	13.7
33-3020	Detectives and Criminal Investigators	4	active	76.4667	65.1625	0.852169	1	1	164	24.4	85.3	10.2	11.2
33-3030	Fish and Game Wardens	4	active	79.0667	65	0.822091	1	1	7
33-3040	Parking Enforcement Workers	1	passive	58.35	51.4375	0.881534	0	0	4
33-3050	Police Officers	4	active	81.2167	66.8125	0.822645	1	1	728	15.4	81.7	12.7	13.5
33-9010	Animal Control Workers	4	active	74.8333	60	0.801782	1	1	19
33-9020	Private Detectives and Investigators	4	active	77.4667	60.625	0.782595	1	1	96	49.5	78.2	15.7	20.2
33-9030	Security Guards and Gaming Surveillance Officers	4	active	67.3667	64.125	0.95188	1	1	1024	24.3852	59.8969	30.4293	17.0643
33-9090	Miscellaneous Protective Service Workers	3	high strain	63.4542	60.6719	0.956153	0	1	117	46.3	85.2	6.5	9.7
35-0000	Food Preparation and Serving Related Occupations
35-1010	Supervisors of Food Preparation and Serving Workers	4	active	74.4417	59.1875	0.795086	1	1	990	42.0178	68.6773	17.5412	21.0269
35-2010	Cooks	1	passive	50.24	51.9	1.03304	0	0	2067	41.8	71.7	17.6	34.7
35-2020	Food Preparation Workers	1	passive	41.8667	50.25	1.20024	0	0	988	61	71.1	15.9	26.2
35-3010	Bartenders	1	passive	54.2333	44.875	0.827443	0	0	474	57.2	84.3	7.3	15.1
35-3020	Fast Food and Counter Workers	1	passive	44.7444	47.5625	1.06298	0	0	524	65.2359	73.7397	16.8363	19.8435
35-3030	Waiters and Waitresses	1	passive	43.2667	49.9375	1.15418	0	0	2020	69.9	76	10.7	22.6
35-3040	Food Servers, Nonrestaurant	1	passive	43.4167	41.125	0.947217	0	0	226	70.2	61.2	25.5	22.2
35-9010	Dining Room and Cafeteria Attendants and Bartender Helpers	1	passive	43.1667	37.8125	0.875965	0	0	309	45.7	73.1	13.5	29.2
35-9020	Dishwashers	1	passive	40.0167	42.9375	1.07299	0	0	263	24.3	74.3	13.2	27.9
35-9030	Hosts and Hostesses, Restaurant, Lounge, and Coffee Shop	1	passive	45.1	43.5625	0.965909	0	0	354	81.6	75.1	12.9	27
37-0000	Building and Grounds Cleaning and Maintenance Occupations
37-1010	First-Line Supervisors of Building and Grounds Cleaning and Maintenance Workers	2	low strain	73.75	51.9375	0.704237	1	0	593	27.6654	80.9826	11.8737	25.5712
37-2010	Building Cleaning Workers	1	passive	47.3417	39.1875	0.827759	0	0	3854	56.0699	73.4316	17.923	39.2733
37-2020	Pest Control Workers	4	active	72.45	58.625	0.809179	1	1	79	8.4	84.9	10.6	12.2
37-3010	Grounds Maintenance Workers	3	high strain	55.6	55.2083	0.992956	0	1	1328	6.7	86.5	7.5	45
39-0000	Personal Care and Service Occupations
39-1010	First-Line Supervisors of Gaming Workers	4	active	70.5333	61.1875	0.867498	1	1	187	44.4	79.8	10.4	10.2
39-1020	First-Line Supervisors of Personal Service Workers	2	low strain	78.5417	51.25	0.65252	1	0	208	73.3	69.5	11.9	9.5
39-2010	Animal Trainers	2	low strain	71.9333	49.6875	0.690744	1	0	55	72.6	87.2	1.7	10.5
39-2020	Nonfarm Animal Caretakers	1	passive	60.3833	47.75	0.790781	0	0	268	77.6	92.1	3.8	9.8
39-3010	Gaming Services Workers	3	high strain	45.225	55.3125	1.22305	0	1	102	47.8	49.7	10.6	6.7
39-3020	Motion Picture Projectionists	3	high strain	50.2333	55.0625	1.09613	0	1	1
39-3030	Ushers, Lobby Attendants, and Ticket Takers	1	passive	39.6333	42.75	1.07864	0	0	35
39-3090	Miscellaneous Entertainment Attendants and Related Workers	1	passive	48.1389	43.5208	0.904068	0	0	210	38.3	80.5	7.7	16.8
39-4010	Embalmers	4	active	78.6333	58.1875	0.739985	1	1	9
39-4020	Funeral Attendants	1	passive	54.25	48.5625	0.895161	0	0	8
39-4030	Morticians, Undertakers, and Funeral Directors	4	active	78.5667	62.375	0.793912	1	1	34
39-5010	Barbers, Hairdressers, Hairstylists and Cosmetologists	2	low strain	67.6917	53.4062	0.788963	1	0	966	82.3845	73.828	16.3863	18.9255
39-5090	Miscellaneous Personal Appearance Workers	1	passive	50.7083	46.6562	0.92009	0	0	449	83.6	31.2	9.1	10.8
39-6010	Baggage Porters, Bellhops, and Concierges	1	passive	60.5	49.4688	0.817665	0	0	92	22.6	49.7	37.7	26.1
39-7010	Tour and Travel Guides	1	passive	64.7667	52.5312	0.811085	0	0	65	43.6	85	6.4	13.4
39-9010	Childcare Workers	1	passive	64.8167	52.125	0.804191	0	0	1193	94	76.7	15.5	24.3
39-9020	Personal Care Aides	3	high strain	60.1167	55.375	0.921126	0	1	1354	84.4	62.3	24.6	22.4
39-9030	Recreation and Fitness Workers	2	low strain	66.95	49.7812	0.743559	1	0	497	60.5	76	15.6	9.2
39-9040	Residential Advisors	1	passive	64.6333	50.1875	0.776496	0	0	41
41-0000	Sales and Related Occupations
41-1010	First-Line Supervisors of Sales Workers	2	low strain	72.5333	48.6562	0.670812	1	0	4623	40.2224	81.8604	9.30273	14.1991
41-2010	Cashiers	3	high strain	50.0417	55.25	1.10408	0	1	3200	73.8	70.3	17.3	24.5
41-2020	Counter and Rental Clerks and Parts Salespersons	1	passive	57.9583	50.9688	0.879403	0	0	241	24.6855	77.0913	14.4979	21.8071
41-2030	Retail Salespersons	1	passive	56.3833	50.875	0.902306	0	0	3147	48.7	78.7	12.6	18.2
41-3010	Advertising Sales Agents	2	low strain	78.1167	49.4375	0.632868	1	0	221	50.4	81.2	10.4	14.9
41-3020	Insurance Sales Agents	4	active	78.3667	56.5625	0.721767	1	1	619	51.4	83.3	8.7	11.6
41-3030	Securities, Commodities, and Financial Services Sales Agents	4	active	80.4944	59.5625	0.739958	1	1	231	31.8	85.6	6.3	11.9
41-3040	Travel Agents	3	high strain	58.7833	63.5	1.08024	0	1	79	85.5	77.9	17.7	9.9
41-3090	Miscellaneous Sales Representatives, Services	4	active	77.1167	57.1875	0.741571	1	1	516	30	89	6.5	7.5
41-4010	Sales Representatives, Wholesale and Manufacturing	2	low strain	74.6833	48.6875	0.651919	1	0	1273	27.6	90.8	4.1	11.2
41-9010	Models, Demonstrators, and Product Promoters	1	passive	42.9	37.4375	0.872669	0	0	60	72.1	79	8.8	13.4
41-9020	Real Estate Brokers and Sales Agents	2	low strain	80.3917	47.2188	0.587359	1	0	1072	56.2	86	6.4	10.8
41-9030	Sales Engineers	2	low strain	72.65	46.1875	0.635754	1	0	34
41-9040	Telemarketers	1	passive	48.4333	48.5	1.00138	0	0	58	65.3	69.3	23.3	22.9
41-9090	Miscellaneous Sales and Related Workers	1	passive	54.25	33.875	0.624424	0	0	433	52.9612	85.4014	9.3933	12.8924
43-0000	Office and Administrative Support Occupations
43-1010	First-Line Supervisors of Office and Administrative Support Workers	4	active	70.3333	56.4375	0.802429	1	1	1450	71.7	81.6	11.2	13.5
43-2010	Switchboard Operators, Including Answering Service	1	passive	63.7833	54	0.846616	0	0	23
43-2020	Telephone Operators	1	passive	57.1833	51.125	0.894054	0	0	30
43-3010	Bill and Account Collectors	1	passive	57.7833	52.4375	0.907485	0	0	122	71.1	69.4	24	21.3
43-3020	Billing and Posting Clerks	1	passive	54.225	50.2188	0.926118	0	0	490	87.1	77	13.8	18
43-3030	Bookkeeping, Accounting, and Auditing Clerks	1	passive	59.55	50.75	0.852225	0	0	1045	86.7	87.5	7	10.2
43-3040	Gaming Cage Workers	3	high strain	54.8833	59.25	1.07956	0	1	8
43-3050	Payroll and Timekeeping Clerks	1	passive	58.4833	53.375	0.912653	0	0	121	89.8	78.2	13.3	14.9
43-3060	Procurement Clerks	3	high strain	65.2	54.625	0.837807	0	1	31
43-3070	Tellers	3	high strain	61.3167	63.3125	1.03255	0	1	300	85.4	77.2	12.7	17.8
43-4010	Brokerage Clerks	3	high strain	64.3	61	0.948678	0	1	4
43-4020	Correspondence Clerks	1	passive	55.5333	51.6875	0.930747	0	0	4
43-4030	Court, Municipal, and License Clerks	1	passive	54.6444	50.4375	0.923012	0	0	83	76.5	79.1	12.6	16.1
43-4040	Credit Authorizers, Checkers, and Clerks	4	active	68.75	56.9688	0.828636	1	1	54	64.5	67.2	28.9	12.3
43-4050	Customer Service Representatives	1	passive	61.4	52.5938	0.856576	0	0	2563	63.7	72.8	17.8	19.1
43-4060	Eligibility Interviewers, Government Programs	2	low strain	71.2	51.8125	0.727704	1	0	68	80	65.9	25.2	20.5
43-4070	File Clerks	1	passive	33.85	52.6875	1.5565	0	0	161	76.8	78.3	15.1	15.5
43-4080	Hotel, Motel, and Resort Desk Clerks	1	passive	58.4	47.3125	0.810145	0	0	131	68.6	71.2	13.7	21.8
43-4110	Interviewers, Except Eligibility and Loan	1	passive	46.0333	49.5625	1.07667	0	0	152	81.6	70	21.7	16.4
43-4120	Library Assistants, Clerical	1	passive	51.45	47.5	0.923226	0	0	103	78	84.9	9.5	8.3
43-4130	Loan Interviewers and Clerks	4	active	67.2167	57.0625	0.848934	1	1	117	80.8	74.5	13.9	11.7
43-4140	New Accounts Clerks	3	high strain	63.15	55	0.870942	0	1	23
43-4150	Order Clerks	3	high strain	55.0833	56.25	1.02118	0	1	78	49.1	70.3	13.2	17.7
43-4160	Human Resources Assistants, Except Payroll and Timekeeping	1	passive	57.2667	51.4375	0.89821	0	0	57	83.3	68.8	20.1	12.3
43-4170	Receptionists and Information Clerks	1	passive	58.5333	52.1875	0.891586	0	0	1324	90.5	79.5	13.2	20.4
43-4180	Reservation and Transportation Ticket Agents and Travel Clerks	3	high strain	64.8167	62.5625	0.965222	0	1	128	59.4	67	17.3	21.9
43-5010	Cargo and Freight Agents	3	high strain	62.6917	55	0.87731	0	1	30
43-5020	Couriers and Messengers	1	passive	51.7	53.9375	1.04328	0	0	293	21.1	70.8	21.1	20.3
43-5030	Dispatchers	4	active	68.4	65.4062	0.956232	1	1	293	60.7	79.3	15.2	13.3
43-5040	Meter Readers, Utilities	1	passive	54.6333	52.875	0.967816	0	0	24
43-5050	Postal Service Workers	1	passive	46.8889	50.7708	1.08279	0	0	480	45.605	58.4971	30.0396	11.9317
43-5060	Production, Planning, and Expediting Clerks	2	low strain	70.2833	53.4375	0.760315	1	0	269	54	80	9.4	12.5
43-5070	Shipping, Receiving, and Traffic Clerks	1	passive	53.6833	53.4375	0.995421	0	0	578	29.1	76.2	15.2	23.6
43-5080	Stock Clerks and Order Fillers	1	passive	47.7667	45.6094	0.954837	0	0	1527	37.4	70.2	19.7	22.9
43-5110	Weighers, Measurers, Checkers, and Samplers, Recordkeeping	3	high strain	43.4	59.5625	1.37241	0	1	56	38.9	86.1	9.5	18.1
43-6010	Secretaries and Administrative Assistants	1	passive	54.6542	52.7656	0.965446	0	0	2569	94	84.8	8.9	13.5
43-9010	Computer Operators	3	high strain	66.0333	59.125	0.895381	0	1	73	63.8	72.4	16.8	10.7
43-9020	Data Entry and Information Processing Workers	3	high strain	44.85	56.2812	1.25488	0	1	337	78.7706	69.9504	18.0338	17.6626
43-9030	Desktop Publishers	4	active	67.75	59.375	0.876384	1	1	1
43-9040	Insurance Claims and Policy Processing Clerks	1	passive	55.3	48.5938	0.87873	0	0	244	82.5	80.7	14.9	14.8
43-9050	Mail Clerks and Mail Machine Operators, Except Postal Service	3	high strain	55.8667	56.6875	1.01469	0	1	63	41.5	70.5	20.6	20.5
43-9060	Office Clerks, General	3	high strain	45.55	55.6875	1.22256	0	1	1309	84.5	75.7	14.2	19.1
43-9070	Office Machine Operators, Except Computer	1	passive	40.05	45.875	1.14544	0	0	24
43-9080	Proofreaders and Copy Markers	1	passive	54	49	0.907407	0	0	11
43-9110	Statistical Assistants	3	high strain	55.8	54.875	0.983423	0	1	40
45-0000	Farming, Fishing, and Forestry Occupations
45-1010	First-Line Supervisors of Farming, Fishing, and Forestry Workers	4	active	74.1125	57.3594	0.77395	1	1	60	16.5	96.9	0.4	33.6
45-2010	Agricultural Inspectors	4	active	70.8667	59.25	0.836077	1	1	22
45-2020	Animal Breeders	1	passive	62.6	46.1875	0.737819	0	0	5
45-2040	Graders and Sorters, Agricultural Products	1	passive	33.1833	35.3125	1.06416	0	0	85	57.8	84	7.6	44.2
45-2090	Miscellaneous Agricultural Workers	1	passive	42.7167	50.1562	1.17416	0	0	833	23.4	90.3	3.6	52.8
45-3010	Fishers and Related Fishing Workers	1	passive	62.1667	53	0.852547	0	0	39
45-3020	Hunters and Trappers	1	passive	56.6167	42.125	0.744039	0	0	3
45-4010	Forest and Conservation Workers	2	low strain	67.35	52.625	0.781366	1	0	16
45-4020	Logging Workers	3	high strain	66.0389	55.7708	0.844515	0	1	58	2.6	94.6	1	8.5
47-0000	Construction and Extraction Occupations
47-1010	First-Line Supervisors of Construction Trades and Extraction Workers	4	active	78.9667	57.4688	0.72776	1	1	634	3.5	92.2	4.2	23
47-2010	Boilermakers	3	high strain	59.4167	56.0625	0.943548	0	1	20
47-2020	Brickmasons, Blockmasons, and Stonemasons	1	passive	59.1833	49.375	0.834272	0	0	143	1.9	87.1	9.3	35.5
47-2030	Carpenters	2	low strain	69.6083	53.4688	0.768137	1	0	1375	2.2	86.1	6.2	39.1
47-2040	Carpet, Floor, and Tile Installers and Finishers	1	passive	57.9125	49.2188	0.849881	0	0	164	1.9	86.5	8.4	46.4
47-2050	Cement Masons, Concrete Finishers, and Terrazzo Workers	3	high strain	52.4917	56.875	1.08351	0	1	50	0	79.3	12.5	46.6
47-2060	Construction Laborers	1	passive	49.7	51.4375	1.03496	0	0	2110	3.7	87.4	7.5	47.6
47-2070	Construction Equipment Operators	3	high strain	53.0833	61.8125	1.16444	0	1	342	2	89	7.5	17.4
47-2080	Drywall Installers, Ceiling Tile Installers, and Tapers	1	passive	54.3083	49.0938	0.903982	0	0	164	1.6	88.1	4.6	70.2
47-2110	Electricians	4	active	71.6833	61.75	0.861428	1	1	887	2.4	86.9	8.2	23.3
47-2120	Glaziers	3	high strain	62.1833	56.5625	0.909609	0	1	45
47-2130	Insulation Workers	1	passive	60.725	48.1562	0.793022	0	0	667	6.77721	87.2942	5.96987	53.4607
47-2140	Painters and Paperhangers	1	passive	53.9417	47.7812	0.885795	0	0	607	7.2	87.6	5.7	54.9
47-2150	Pipelayers, Plumbers, Pipefitters, and Steamfitters	3	high strain	63.4111	58.7292	0.926165	0	1	641	3.5	88.5	8.2	26.6
47-2160	Plasterers and Stucco Masons	1	passive	54.5167	49.75	0.912565	0	0	19
47-2170	Reinforcing Iron and Rebar Workers	1	passive	42.5167	48.875	1.14955	0	0	3
47-2180	Roofers	3	high strain	56.3167	57.9375	1.02878	0	1	201	2.6	86.7	6.6	56.3
47-2210	Sheet Metal Workers	3	high strain	58.8167	61.125	1.03925	0	1	147	2.8	88.5	7.7	23.3
47-2220	Structural Iron and Steel Workers	3	high strain	53.7333	65.3125	1.21549	0	1	60	2.2	81.7	6.3	22.9
47-2230	Solar Photovoltaic Installers	3	high strain	63.3167	59.25	0.935773	0	1	16
47-3010	Helpers, Construction Trades	1	passive	45.7028	52.5729	1.15032	0	0	77	5.6	80.6	13.3	35.9
47-4010	Construction and Building Inspectors	4	active	72.5333	56	0.772059	1	1	108	14	85.6	7.7	8.4
47-4020	Elevator Installers and Repairers	4	active	71.4333	68.4375	0.958061	1	1	25
47-4030	Fence Erectors	1	passive	52.5	43	0.819048	0	0	33
47-4040	Hazardous Materials Removal Workers	3	high strain	50.0167	56.25	1.12463	0	1	36
47-4050	Highway Maintenance Workers	3	high strain	51.4	64.8125	1.26094	0	1	105	3.9	82.8	12.2	12.7
47-4060	Rail-Track Laying and Maintenance Equipment Operators	3	high strain	55.1333	61	1.10641	0	1	10
47-4070	Septic Tank Servicers and Sewer Pipe Cleaners	1	passive	58	49.625	0.855603	0	0	9
47-4090	Miscellaneous Construction and Related Workers	1	passive	59.9944	53.3958	0.890013	0	0	28
47-5010	Derrick, Rotary Drill, and Service Unit Operators, Oil, Gas, and Mining	3	high strain	63.2833	65.0417	1.02779	0	1	30
47-5020	Earth Drillers, Except Oil and Gas	3	high strain	62.2667	59.0625	0.948541	0	1	22
47-5030	Explosives Workers, Ordnance Handling Experts, and Blasters	3	high strain	66.65	69.0625	1.0362	0	1	12
47-5040	Mining Machine Operators	3	high strain	56.3833	62.5938	1.11015	0	1	65	4.9	86	6.7	18.1
47-5050	Rock Splitters, Quarry	1	passive	33.0667	52.5	1.5877	0	0
47-5060	Roof Bolters, Mining	3	high strain	47.7833	63.9375	1.33807	0	1	1
47-5070	Roustabouts, Oil and Gas	3	high strain	54.3	59.625	1.09807	0	1	10
47-5080	Helpers--Extraction Workers	3	high strain	55.4	61.125	1.10334	0	1	2
49-0000	Installation, Maintenance, and Repair Occupations
49-1010	First-Line Supervisors of Mechanics, Installers, and Repairers	4	active	81.55	62.9375	0.771766	1	1	280	5.9	87	7.4	12.9
49-2010	Computer, Automated Teller, and Office Machine Repairers	1	passive	64.1167	52.8125	0.823694	0	0	185	13.7	75.6	14	14.7
49-2020	Radio and Telecommunications Equipment Installers and Repairers	4	active	67.1889	56.9583	0.847734	1	1	136	13.6	73.4	16	19.1
49-2090	Miscellaneous Electrical and Electronic Equipment Mechanics, Installers, and Repairers	3	high strain	60.3896	58.5156	0.968969	0	1	63	0.7	86.9	7.9	22.7
49-3010	Aircraft Mechanics and Service Technicians	4	active	68.9	67.5625	0.980588	1	1	164	3.6	82.4	9.1	19.4
49-3020	Automotive Technicians and Repairers	3	high strain	62.4708	57.1562	0.914927	0	1	1068	2.0573	84.0955	8.25918	26.6974
49-3030	Bus and Truck Mechanics and Diesel Engine Specialists	1	passive	56.85	47.5	0.835532	0	0	389	0.9	87.9	8.1	18.7
49-3040	Heavy Vehicle and Mobile Equipment Service Technicians and Mechanics	3	high strain	60.8944	57.9583	0.951784	0	1	211	0.8	84.2	6.4	12.4
49-3050	Small Engine Mechanics	4	active	68.0444	58.125	0.854221	1	1	51	2.7	98	0.6	15.7
49-3090	Miscellaneous Vehicle and Mobile Equipment Mechanics, Installers, and Repairers	3	high strain	63.6667	57.4583	0.902487	0	1	93	2.8	78.7	12.9	31.1
49-9010	Control and Valve Installers and Repairers	3	high strain	62.6667	56	0.893617	0	1	20
49-9020	Heating, Air Conditioning, and Refrigeration Mechanics and Installers	4	active	74.2	55.1562	0.743346	1	1	472	1.4	86.4	7.6	21.5
49-9030	Home Appliance Repairers	4	active	69.9	54.3125	0.777003	1	1	41
49-9040	Industrial Machinery Installation, Repair, and Maintenance Workers	3	high strain	62.3917	60.2812	0.966175	0	1	949	2.98767	81.7096	11.1164	17.3233
49-9050	Line Installers and Repairers	3	high strain	64.9417	60.4062	0.930162	0	1	347	3.97896	80.7954	11.8761	16.3968
49-9060	Precision Instrument and Equipment Repairers	3	high strain	62.4667	55.3125	0.885472	0	1	65	13.2	74	12.8	12.2
49-9070	Maintenance and Repair Workers, General	1	passive	63.1667	53.375	0.844987	0	0
49-9080	Wind Turbine Service Technicians	3	high strain	62.1167	58.75	0.945801	0	1	3
49-9090	Miscellaneous Installation, Maintenance, and Repair Workers	3	high strain	61.2315	57.3333	0.936338	0	1	167	7	83.6	9.4	24.4
51-0000	Production Occupations
51-1010	First-Line Supervisors of Production and Operating Workers	4	active	76.5	56.5	0.738562	1	1	832	19.6	81.1	10.2	18.9
51-2010	Aircraft Structure, Surfaces, Rigging, and Systems Assemblers	3	high strain	52.7333	59.6875	1.13187	0	1	5
51-2020	Electrical, Electronics, and Electromechanical Assemblers	1	passive	43.5222	53.5625	1.23069	0	0	124	49.2	69.7	12.2	22.5
51-2030	Engine and Other Machine Assemblers	3	high strain	56.5667	61.1875	1.08169	0	1	10
51-2040	Structural Metal Fabricators and Fitters	3	high strain	59.6	55.4375	0.930159	0	1	33
51-2090	Miscellaneous Assemblers and Fabricators	1	passive	42.75	45.75	1.07018	0	0	1064	36.6	66.8	19.9	19.1
51-3010	Bakers	1	passive	64.8833	53.0625	0.817814	0	0	219	61.1	74.6	12.8	29.5
51-3020	Butchers and Other Meat, Poultry, and Fish Processing Workers	3	high strain	45.4056	56	1.23333	0	1	265	28.3	65.5	20.8	32.4
51-3090	Miscellaneous Food Processing Workers	3	high strain	48.7889	56.2917	1.15378	0	1	238	45.8403	71.1647	18.7681	33.5513
51-4010	Computer Control Programmers and Operators	3	high strain	56.7417	63.9375	1.12682	0	1	107	9.7	91.4	7.1	19.1
51-4020	Forming Machine Setters, Operators, and Tenders, Metal and Plastic	3	high strain	52.9889	57.9792	1.09418	0	1	6
51-4030	Machine Tool Cutting Setters, Operators, and Tenders, Metal and Plastic	3	high strain	50.9733	55.975	1.09812	0	1	61	9.9	75	12.6	8.2
51-4040	Machinists	3	high strain	51.4833	61.4375	1.19335	0	1	344	6.4	83.7	7.2	13.6
51-4050	Metal Furnace Operators, Tenders, Pourers, and Casters	3	high strain	49.375	58.3125	1.18101	0	1	20
51-4060	Model Makers and Patternmakers, Metal and Plastic	3	high strain	57.375	62.1875	1.08388	0	1	6
51-4070	Molders and Molding Machine Setters, Operators, and Tenders, Metal and Plastic	1	passive	44.375	52.8438	1.19084	0	0	40
51-4080	Multiple Machine Tool Setters, Operators, and Tenders, Metal and Plastic	3	high strain	47.85	61.625	1.28788	0	1	5
51-4110	Tool and Die Makers	3	high strain	57.5667	59.3125	1.03033	0	1	50	5.7	96.1	1.8	12.4
51-4120	Welding, Soldering, and Brazing Workers	1	passive	45.5889	51.3125	1.12555	0	0	633	5.4	85.7	8.3	25
51-4190	Miscellaneous Metal Workers and Plastic Workers	3	high strain	47.9458	57	1.18884	0	1	373	18.3	73.6	15	22.9
51-5110	Printing Workers	3	high strain	56.9556	56.1667	0.986149	0	1	164	22.7	82.1	10.2	20.6
51-6010	Laundry and Dry-Cleaning Workers	1	passive	40.1	42.8125	1.06764	0	0	143	71.5	64.9	20.1	43.1
51-6020	Pressers, Textile, Garment, and Related Materials	1	passive	20.6667	40.625	1.96573	0	0	36
51-6030	Sewing Machine Operators	1	passive	35.9667	42.1875	1.17296	0	0	174	73.4	74.1	9.4	44.3
51-6040	Shoe and Leather Workers	1	passive	44.6	40.6562	0.911575	0	0	12
51-6050	Tailors, Dressmakers, and Sewers	1	passive	63.7667	52.4688	0.822824	0	0	85	75.1	67.7	3.6	23.5
51-6060	Textile Machine Setters, Operators, and Tenders	1	passive	35.8583	49.3281	1.37564	0	0	17
51-6090	Miscellaneous Textile, Apparel, and Furnishings Workers	3	high strain	54.5667	60.7917	1.11408	0	1	50
51-7010	Cabinetmakers and Bench Carpenters	1	passive	55.6333	49.9375	0.897618	0	0	65	6.5	88.3	5.7	14.4
51-7020	Furniture Finishers	1	passive	47.5667	49.5	1.04064	0	0	20
51-7030	Model Makers and Patternmakers, Wood	3	high strain	62.3917	59.3125	0.950648	0	1	0
51-7040	Woodworking Machine Setters, Operators, and Tenders	1	passive	52.2667	52.5312	1.00506	0	0	64
51-8010	Power Plant Operators, Distributors, and Dispatchers	4	active	67.4556	70.0208	1.03803	1	1	33
51-8020	Stationary Engineers and Boiler Operators	3	high strain	60.5667	57.125	0.943176	0	1	79	1.3	77.8	8.8	10.6
51-8030	Water and Wastewater Treatment Plant and System Operators	3	high strain	66.45	63.8125	0.960309	0	1	101	7.2	85.6	7.6	9.4
51-8090	Miscellaneous Plant and System Operators	3	high strain	64.2381	65.7188	1.02305	0	1	38
51-9010	Chemical Processing Machine Setters, Operators, and Tenders	3	high strain	58.2083	61.4688	1.05601	0	1	75	11.3	90.3	7.5	11.2
51-9020	Crushing, Grinding, Polishing, Mixing, and Blending Workers	3	high strain	44.3333	56.5208	1.27491	0	1	79	9.1	79.8	15.7	20
51-9030	Cutting Workers	1	passive	53.5	54.0312	1.00993	0	0	60	27.5	77	11.4	30.6
51-9040	Extruding, Forming, Pressing, and Compacting Machine Setters, Operators, and Tenders	3	high strain	51.9	56.375	1.08622	0	1	22
51-9050	Furnace, Kiln, Oven, Drier, and Kettle Operators and Tenders	3	high strain	53.9833	58.8125	1.08946	0	1	25
51-9060	Inspectors, Testers, Sorters, Samplers, and Weighers	3	high strain	55.4667	59.3125	1.06934	0	1	807	36.6	77.1	13.9	19.1
51-9070	Jewelers and Precious Stone and Metal Workers	1	passive	53.4389	52.1042	0.975023	0	0	38
51-9080	Medical, Dental, and Ophthalmic Laboratory Technicians	3	high strain	62.8333	54.5208	0.867706	0	1	87	54.2	70.8	10.1	19.9
51-9110	Packaging and Filling Machine Operators and Tenders	3	high strain	54.4	60.4375	1.11098	0	1	277	55.8	67	22.3	38.9
51-9120	Painting Workers	1	passive	50.3944	46.7917	0.928508	0	0	165	9.4	80.7	11.2	36
51-9140	Semiconductor Processors	3	high strain	42.5	57.375	1.35	0	1	1
51-9150	Photographic Process Workers and Processing Machine Operators	1	passive	49.4167	52.5	1.06239	0	0	17
51-9190	Miscellaneous Production Workers	1	passive	50.6208	53.5417	1.0577	0	0	1160	29.6051	75.0234	16.4766	26.9254
53-0000	Transportation and Material Moving Occupations
53-1000	Supervisors of Transportation and Material Moving Workers	4	active	78.6889	61.3542	0.779706	1	1	217	23.2	68.3	19.5	14.2
53-2010	Aircraft Pilots and Flight Engineers	4	active	87.1583	78.2188	0.897433	1	1	119	9	92.4	2.7	6.8
53-2020	Air Traffic Controllers and Airfield Operations Specialists	4	active	76.8083	74.6875	0.972388	1	1	37
53-2030	Flight Attendants	4	active	72.8333	61.625	0.84611	1	1	104	74.9	66.1	20.8	9.7
53-3010	Ambulance Drivers and Attendants, Except Emergency Medical Technicians	3	high strain	63.2833	65.6875	1.03799	0	1	12
53-3020	Bus Drivers	3	high strain	61.2833	62.7188	1.02342	0	1	599	43.8	64.8	29.4	15.1
53-3030	Driver/Sales Workers and Truck Drivers	3	high strain	57.9167	57.6042	0.994604	0	1	3549	6.6	77	16.3	20.9
53-3040	Taxi Drivers and Chauffeurs	3	high strain	57.3833	57.9375	1.00966	0	1	777	18	52.5	27.9	18.3
53-4010	Locomotive Engineers and Operators	3	high strain	59.3	68.2917	1.15163	0	1	36
53-4020	Railroad Brake, Signal, and Switch Operators	3	high strain	59.8333	65.375	1.09262	0	1	5
53-4030	Railroad Conductors and Yardmasters	4	active	66.9	65.5	0.979073	1	1	53	7.1	76.1	15	13.4
53-4040	Subway and Streetcar Operators	3	high strain	54.4	71.4375	1.31319	0	1	15
53-5010	Sailors and Marine Oilers	3	high strain	51.2167	67.4375	1.31671	0	1	21
53-5020	Ship and Boat Captains and Operators	4	active	78.9875	69.6562	0.881864	1	1	33
53-5030	Ship Engineers	4	active	72.3667	63.1875	0.873158	1	1	6
53-6010	Bridge and Lock Tenders	3	high strain	56.6167	58	1.02443	0	1	7
53-6020	Parking Lot Attendants	3	high strain	41.5	55.6875	1.34187	0	1	87	9.7	74.3	17.1	44.2
53-6030	Automotive and Watercraft Service Attendants	3	high strain	61.05	61.375	1.00532	0	1	102	20.5	76.3	9.5	20.8
53-6040	Traffic Technicians	1	passive	64.65	50.25	0.777262	0	0
53-6050	Transportation Inspectors	4	active	70.6889	61.4167	0.86883	1	1	37
53-6060	Transportation Attendants, Except Flight Attendants	1	passive	43.1833	47.3125	1.09562	0	0	40
53-7010	Conveyor Operators and Tenders	3	high strain	53.5333	61.4375	1.14765	0	1	2
53-7020	Crane and Tower Operators	3	high strain	62.4667	68.9375	1.10359	0	1	68	6	82.2	12.3	8.3
53-7030	Dredge, Excavating, and Loading Machine Operators	3	high strain	51.0556	55.1042	1.0793	0	1	24
53-7040	Hoist and Winch Operators	4	active	73.45	70.6875	0.962389	1	1	10
53-7050	Industrial Truck and Tractor Operators	3	high strain	58.25	63.375	1.08798	0	1	631	8.1	71.2	21.5	30.2
53-7060	Laborers and Material Movers, Hand	1	passive	41.2083	46.4062	1.12614	0	0	3042	27.3342	72.7362	19.1769	27.2894
53-7070	Pumping Station Operators	3	high strain	59.7222	59.1042	0.989651	0	1	16
53-7080	Refuse and Recyclable Material Collectors	3	high strain	63.2167	58.875	0.931321	0	1	91	14.5	68.8	23.5	28.6
53-7110	Mine Shuttle Car Operators	3	high strain	49.25	55.6875	1.13071	0	1	1
53-7120	Tank Car, Truck, and Ship Loaders	3	high strain	66.25	66.8125	1.00849	0	1	8
JDC Strain Profile calculated from O*NET V.23 (2018) measures.
Demographic composition of workers 16 and over in SOC broad occupational categories from Bureau of Labor Statistics (BLS) analysis of the 2018 Current Population Survey (CPS) data, Tables 10 and 11: bls.gov/cps/cps_aa2018.htm
Occupational categories with less than 50,000 workers do not meet BLS publication criteria so demographic characteristics are missing.
Estimates for race/ethnicity groups do not sum to 100 because data are not presented for all races. Those who identify as Latino or Hispanic may be of any race.
